# Supplementary material for: Simple integrative preprocessing preserves what is shared in data sources
Source: BMC Bioinformatics. 2008 Feb 21;9:111. doi: 10.1186/1471-2105-9-111 (PMC2278131; doi:10.1186/1471-2105-9-111)
Supplement: Additional file 1 — A software package in R. An R implementation of the method including the source codes and documentation of the software. [file 1471-2105-9-111-S1.GZ]

Archive with 26 entries (21 files):
- drCCA
- drCCA/R
- drCCA/R/concatenate.R
- drCCA/R/drCCAcombine.R
- drCCA/R/plotVar.R
- drCCA/R/SqrtInvMat.R
- drCCA/R/regCCA.R
- drCCA/R/drCCA.Rcheck
- drCCA/R/specificVar.R
- drCCA/R/sharedVar.R
- drCCA/data
- drCCA/data/expdata1.rda
- drCCA/data/expdata2.rda
- drCCA/man
- drCCA/man/concatenate.Rd
- drCCA/man/drCCAcombine.Rd
- drCCA/man/drCCA-package.Rd
- drCCA/man/specificVar.Rd
- drCCA/man/expdata1.Rd
- drCCA/man/sharedVar.Rd
- drCCA/man/expdata2.Rd
- drCCA/man/plotVar.Rd
- drCCA/man/regCCA.Rd
- drCCA/man/SqrtInvMat.Rd
- drCCA/DESCRIPTION
- drCCA/LICENSE
