# Supplementary material for: Simple integrative preprocessing preserves what is shared in data sources
Source: BMC Bioinformatics. 2008 Feb 21;9:111. doi: 10.1186/1471-2105-9-111 (PMC2278131; doi:10.1186/1471-2105-9-111)
Supplement: Additional file 1 — A software package in R. An R implementation of the method including the source codes and documentation of the software. [file 1471-2105-9-111-S1.GZ › drCCA/R/concatenate.R]

#internal subroutine extra

"concatenate" <- 
function(datasets)
{

   mat <- datasets #list of data sets

  m <- length(mat)

  com <- mat[[1]]

  if(m > 1)
  {
       for(i in 2:m)
       {
         com <- cbind(com,mat[[i]])
       }
  }


  return(com)
}
