# Supplementary material for: Simple integrative preprocessing preserves what is shared in data sources
Source: BMC Bioinformatics. 2008 Feb 21;9:111. doi: 10.1186/1471-2105-9-111 (PMC2278131; doi:10.1186/1471-2105-9-111)
Supplement: Additional file 1 — A software package in R. An R implementation of the method including the source codes and documentation of the software. [file 1471-2105-9-111-S1.GZ › drCCA/R/SqrtInvMat.R]

 # the inverse of square root of a square matrix

"SqrtInvMat" <-
 function(matrix)
{
 x <- as.matrix(matrix)

 fac <- svd(x)


 res <-(fac$v %*% (diag(1/sqrt(fac$d),nrow = length(fac$d))) %*% t(fac$u))

 return(res)

}
