# Supplementary material for: Simple integrative preprocessing preserves what is shared in data sources
Source: BMC Bioinformatics. 2008 Feb 21;9:111. doi: 10.1186/1471-2105-9-111 (PMC2278131; doi:10.1186/1471-2105-9-111)
Supplement: Additional file 1 — A software package in R. An R implementation of the method including the source codes and documentation of the software. [file 1471-2105-9-111-S1.GZ › drCCA/man/concatenate.Rd]

\name{concatenate}
\alias{concatenate}
%- Also NEED an '\alias' for EACH other topic documented here.
\title{To concatenate matrices columnwise}
\description{
   This is an internal function.
           
}
\usage{
 concatenate(datasets)
}
%- maybe also 'usage' for other objects documented here.
\arguments{
  \item{datasets}{A list of matrices}

}

\details{
        An internal function for package.
}
\value{
     Concatenated matirx.
  
}

\author{Abhishek Tripathi, Arto Klami}


\examples{

     data(expdata1)
     data(expdata2)

     concatenate(list(expdata1,expdata2))

}

\keyword{internal}% at least one, from doc/KEYWORDS
