# Supplementary material for: Simple integrative preprocessing preserves what is shared in data sources
Source: BMC Bioinformatics. 2008 Feb 21;9:111. doi: 10.1186/1471-2105-9-111 (PMC2278131; doi:10.1186/1471-2105-9-111)
Supplement: Additional file 1 — A software package in R. An R implementation of the method including the source codes and documentation of the software. [file 1471-2105-9-111-S1.GZ › drCCA/man/expdata2.Rd]

\name{expdata2}
\alias{expdata2}
\docType{data}
\title{ An example data set }
\description{
            This is a randomly generated data set for the example purpose only.
            This is a data matrix with 2000 rows and 6 columns.
  Rows corresponds to the samples and each column corresponds to a
  particular features.
}
\usage{data(expdata2)}
\format{
         A data matrix with 2000 rows and 6 columns. Column names and
   row names are ommitted.
}
\details{
            A randomly generated data set for the example purpose only.
}

\examples{
data(expdata2)
}
\keyword{datasets}
