# Supplementary material for: Simple integrative preprocessing preserves what is shared in data sources
Source: BMC Bioinformatics. 2008 Feb 21;9:111. doi: 10.1186/1471-2105-9-111 (PMC2278131; doi:10.1186/1471-2105-9-111)
Supplement: Additional file 1 — A software package in R. An R implementation of the method including the source codes and documentation of the software. [file 1471-2105-9-111-S1.GZ › drCCA/DESCRIPTION]

Package: drCCA
Type: Package
Title: drCCA - A Data Fusion Tool
Version: 1.0
Date: 2007-12-20
Author: Abhishek Tripathi, Arto Klami
Maintainer: Abhishek Tripathi<abhishek.tripathi@cs.helsinki.fi>
Description: A package for data fusion task in Bioinformatics applications.
             The package can be used to combine two or more data sets with
  co-occurring samples (such as genes) into a common representation of
  low dimensionality. The package implements the drCCA method that uses linear
  transformation to create a representation focusing on effects shared by
  several data sources. Check the software's webpage for the latest version.
Suggests: MASS
License: LGPL version 2 or newer , See the LICENCE file
URL: http://www.cis.hut.fi/projects/mi/software/drCCA
Packaged: Mon Feb 11 17:17:38 2008; abhishek
